# Supplementary material for: Epidemiology and antimicrobial resistance of Enterobacteriaceae causing community-acquired urinary tract infections in Tétouan, Morocco (2022–2023)
Source: PLoS One. 2026 Apr 28;21(4):e0347958. doi: 10.1371/journal.pone.0347958 (PMC13124006; doi:10.1371/journal.pone.0347958)
Supplement: S1 Table — The table presents isolate-level data including bacterial species, patient sex, age, and antimicrobial susceptibility results. Antimicrobial susceptibility testing results are reported as S (susceptible), I (intermediate), or R (resistant) according to EUCAST criteria. Antibiotics tested include ampicillin (AMP), amoxicillin–clavulanic acid (AMC), ticarcillin (TIC), cefoxitin (FOX), ceftriaxone (CRO), cefotaxime (CTX), ceftazidime (CAZ), imipenem (IMP), ertapenem (ETP), amikacin (AMK), gentamicin (GEN), tobramycin (TOB), ciprofloxacin (CIP), and trimethoprim–sulfamethoxazole (SXT). Ages are reported in years; values “<1” indicate patients younger than one year. (XLSX) [file pone.0347958.s001.xlsx]

## Sheet: Feuil1
Isolated Specie	Sexe	Age (years)	Ampicillin	Amoxicillin / clavulanic acid	Ticarcillin	Cefoxitin	Ceftriaxone	Cefotaxime	Ceftazidime	Imipenem	Ertapenem	Amikacin	Gentamicin	Tobramycin	Ciprofloxacin	trimethoprim-sulfamethoxazole
E.coli	M	<1	R	R	R	S	S	S	S	S	S	S	S	R	S	S
Proteus mirabilis	F	65	R	S	S	S	S	S	S	S	S	S	S	S	S	S
E.coli	F	<1	R	R	R	R	S	S	S	S	S	S	S	S	R	R
E.coli	M	56	R	R	R	S	S	S	S	S	S	S	S	S	S	R
Klebsiella pneumoniae	F	23	R	R	R	S	S	S	S	S	S	S	S	S	S	R
E.coli	F	32	R	R	R	S	S	S	S	S	S	S	S	S	S	S
E.coli	F	31	R	I	R	S	S	S	S	S	S	S	R	R	S	R
E.coli	F	50	R	S	S	S	S	S	S	S	S	S	S	S	S	S
E.coli	F	52	R	S	R	S	S	S	S	S	S	S	S	S	R	R
Proteus mirabilis	F	67	R	S	I	S	S	S	S	S	S	S	S	S	S	S
Klebsiella pneumoniae	F	<1	R	S	R	S	S	S	S	S	S	S	S	S	S	S
E.coli	M	27	R	S	S	S	S	S	S	S	S	S	S	S	S	S
E.coli	F	24	S	S	S	S	S	S	S	S	S	S	S	S	S	S
Klebsiella pneumoniae	F	74	R	S	R	S	S	S	S	S	S	S	S	S	S	S
E.coli	M	97	R	S	R	S	S	S	S	S	S	S	S	S	S	S
E.coli	F	74	R	S	R	S	S	S	S	S	S	S	S	S	S	S
E.coli	F	<1	R	S	R	S	S	S	S	S	S	S	S	S	S	R
E.coli	F	1	S	S	S	S	S	S	S	S	S	S	S	S	S	S
E.coli	F	66	R	S	S	S	S	S	S	S	S	S	S	S	S	S
E.coli	F	22	R	R	R	S	R	R	R	S	S	R	R	R	S	S
E.coli	F	1.08	R	S	R	S	R	R	S	S	S	R	R	R	S	S
E.coli	F	60	R	S	R	S	S	S	S	S	S	S	S	S	S	S
E.coli	F	25	S	S	S	S	S	S	S	S	S	S	S	S	S	R
E.coli	M	67	R	S	S	S	S	S	S	S	S	S	S	S	S	R
Klebsiella pneumoniae	M	84	R	S	R	S	S	S	S	S	S	S	S	S	S	S
E.coli	F	2	R	S	S	S	S	R	R	S	S	S	S	S	S	S
E.coli	F	92	R	S	R	S	S	S	S	S	S	S	S	S	S	S
E.coli	F	87	R	S	S	S	S	S	S	S	S	S	S	S	S	S
E.coli	M	<1	R	R	R	S	R	R	R	S	S	S	R	R	S	S
E.coli	M	73	R	S	S	S	S	S	S	S	S	S	S	S	S	S
E.coli	M	<1	R	S	R	S	R	R	R	S	S	R	R	R	S	S
Klebsiella pneumoniae	F	61	R	S	R	S	S	S	S	S	S	S	S	S	S	S
E.coli	F	69	R	S	S	S	S	S	S	S	S	S	S	S	S	S
E.coli	F	1	R	S	R	S	S	S	S	S	S	S	S	S	R	S
E.coli	F	90	I	S	S	S	S	S	S	S	S	S	S	S	S	S
Serratia marcescens	M	66	R	R	S	R	S	S	S	S	S	S	S	S	S	R
E.coli	M	37	S	S	S	S	S	S	S	S	S	S	S	S	S	S
E.coli	F	30	S	S	S	S	S	S	S	S	S	S	S	S	S	S
E.coli	F	7	S	S	R	S	S	S	S	S	S	S	S	S	S	R
E.coli	M	73	R	S	R	S	S	S	S	S	S	S	S	S	R	S
E.coli	F	2	R	S	R	S	S	S	S	S	S	S	S	S	S	R
E.coli	F	1	R	S	R	S	R	R	R	S	S	R	R	R	S	S
E.coli	F	11	S	S	S	S	S	S	S	S	S	R	R	R	S	S
E.coli	F	<1	R	S	R	R	S	S	S	S	S	R	R	R	S	R
E.coli	F	73	S	S	S	S	S	S	S	S	S	R	R	R	S	S
E.coli	M	<1	R	S	R	S	R	R	R	S	S	R	R	R	S	S
E.coli	F	86	R	R	R	S	S	S	S	S	S	R	R	R	R	R
E.coli	F	64	S	S	S	S	S	S	S	S	S	R	R	R	S	R
Proteus mirabilis	M	<1	S	S	S	S	S	S	S	S	S	R	R	R	S	S
E.coli	F	26	S	S	S	S	S	S	S	S	S	R	R	R	S	R
E.coli	F	31	R	S	R	S	S	S	S	S	S	R	R	R	S	R
E.coli	F	34	S	S	S	S	S	S	S	S	S	S	S	S	S	S
E.coli	F	30	S	S	S	S	S	S	S	S	S	S	S	S	S	S
Proteus mirabilis	F	22	R	S	R	S	S	S	I	I	R	S	S	S	S	S
E.coli	F	<1	S	S	R	S	S	S	S	S	S	S	S	S	S	R
E.coli	F	<1	R	S	R	S	S	S	S	S	S	S	S	S	S	S
Citrobacter koseri	F	56	R	S	R	S	S	S	S	S	S	S	S	S	S	S
Proteus mirabilis	F	77	S	S	S	S	S	S	S	I	S	S	S	S	S	S
E.coli	F	<1	R	R	R	S	S	S	S	S	S	R	S	S	R	S
Klebsiella oxytoca	M	<1	R	S	R	S	S	S	S	S	S	S	S	S	S	S
E.coli	F	1	R	S	R	S	S	S	S	S	S	S	S	S	S	S
Klebsiella pneumoniae	F	76	S	S	R	S	S	S	S	S	S	S	S	S	S	S
E.coli	M	79	S	S	S	S	S	S	S	S	S	S	S	S	S	S
Klebsiella pneumoniae	M	64	R	R	R	R	R	R	R	S	S	R	R	R	R	R
E.coli	M	93	S	S	S	S	S	S	S	S	S	S	S	S	S	S
E.coli	F	26	S	S	S	S	S	S	S	S	S	R	R	R	S	S
E.coli	M	65	S	S	S	S	S	S	S	S	S	R	R	R	S	S
E.coli	M	82	S	S	S	S	S	S	S	S	S	S	S	S	S	S
E.coli	F	29	R	S	R	S	S	S	S	S	S	S	S	S	S	R
E.coli	F	<1	R	S	R	S	S	S	S	S	S	S	S	S	S	S
E.coli	M	74	R	R	R	S	S	S	S	S	S	R	R	R	R	R
E.coli	M	8	R	R	R	S	S	S	S	S	S	S	S	S	S	S
E.coli	M	2	R	R	R	S	S	S	S	S	S	S	S	S	S	S
E.coli	M	2	R	S	S	S	S	S	S	S	S	S	S	S	S	R
Proteus mirabilis	M	<1	R	R	R	S	S	S	S	R	R	S	S	S	R	S
E.coli	F	64	S	S	S	S	S	S	S	S	S	S	S	S	S	R
E.coli	F	82	R	R	R	S	S	S	S	S	S	R	R	R	R	S
E.coli	M	71	R	S	R	S	S	S	S	S	S	S	S	S	S	R
Klebsiella pneumoniae	F	68	R	S	R	S	S	S	S	S	S	S	S	S	S	S
E.coli	F	39	R	S	R	S	S	S	S	S	S	S	S	S	R	R
E.coli	F	2	S	S	S	S	S	S	S	S	S	R	R	R	R	S
E.coli	M	<1	S	S	S	S	S	S	S	S	S	R	R	S	S	S
E.coli	F	72	R	R	R	S	S	S	S	S	S	S	S	S	S	S
E.coli	F	39	S	S	S	S	S	S	S	S	S	R	R	R	I	S
E.coli	F	30	S	S	S	S	S	S	S	S	S	R	R	R	S	S
E.coli	F	6	S	S	S	S	S	S	S	S	S	S	S	S	S	S
E.coli	F	20	R	R	R	S	S	S	S	S	S	R	R	S	S	S
Proteus mirabilis	F	44	R	S	S	S	S	S	S	S	S	S	S	S	S	R
Klebsiella pneumoniae	F	85	R	R	R	S	S	S	S	S	S	S	S	S	S	S
E.coli	F	47	R	S	R	S	S	S	S	S	S	R	R	R	S	R
E.coli	F	35	R	S	R	S	S	S	S	S	S	S	S	S	S	S
E.coli	F	4	S	S	S	S	S	S	S	S	S	R	R	R	R	S
Klebsiella pneumoniae	F	25	R	S	R	S	S	S	S	S	S	R	R	R	S	S
E.coli	F	82	S	S	S	S	S	S	S	S	S	S	S	S	R	R
E.coli	F	35	R	S	R	S	S	S	S	S	S	S	S	S	R	R
Klebsiella oxytoca	F	1	S	S	R	S	S	S	S	S	S	S	S	S	S	S
Klebsiella oxytoca	M	22	R	S	R	S	S	S	S	S	S	S	S	R	S	S
E.coli	F	25	S	S	S	S	S	S	R	S	S	S	S	S	S	S
E.coli	F	87	R	S	R	S	S	S	S	S	S	S	S	S	R	S
E.coli	F	<1	S	S	S	S	S	S	S	S	S	R	R	R	S	R
E.coli	F	23	S	S	S	S	S	S	S	S	S	S	S	S	R	S
E.coli	F	<1	R	S	S	S	S	S	S	S	S	S	S	S	R	S
E.coli	F	49	S	S	S	S	S	S	S	S	S	S	S	S	S	S
Klebsiella pneumoniae	F	21	R	S	R	S	S	S	S	S	S	S	S	S	S	S
E.coli	F	25	R	R	R	R	R	R	R	S	S	R	R	R	R	R
E.coli	F	2	R	S	R	S	S	S	S	S	S	I	I	I	S	R
E.coli	F	3	S	S	S	S	S	S	S	S	S	R	R	R	R	S
E.coli	F	1	S	S	R	R	S	S	S	S	S	S	R	R	R	R
Klebsiella pneumoniae	F	70	R	R	R	S	S	S	S	S	S	S	S	I	S	S
E.coli	M	72	R	R	R	R	R	R	R	S	S	R	R	R	R	R
E.coli	F	40	R	R	R	S	S	S	S	S	S	R	R	R	R	S
E.coli	F	33	S	S	S	S	S	S	S	S	S	R	R	R	S	R
E.coli	F	2	R	R	R	S	S	S	S	S	S	S	S	S	R	R
E.coli	F	<1	R	R	R	S	S	S	S	S	S	S	S	S	S	S
E.coli	M	61	S	S	S	S	S	S	S	S	S	R	R	R	S	S
E.coli	F	85	S	S	R	S	S	S	S	S	S	R	S	S	S	R
E.coli	F	5	R	R	R	S	S	S	S	S	S	R	R	R	R	R
E.coli	F	5	R	R	R	S	S	S	R	S	S	R	R	R	S	R
E.coli	F	71	R	R	R	S	S	S	R	S	S	R	R	R	S	R
E.coli	F	21	S	S	S	S	S	S	S	S	S	S	S	I	S	S
Klebsiella pneumoniae	F	72	R	R	R	S	S	S	S	S	R	S	S	S	R	R
E.coli	F	6	R	S	R	S	S	S	S	S	S	S	S	S	S	R
E.coli	F	36	S	S	S	S	S	S	S	S	S	R	R	R	S	S
E.coli	F	8	R	R	R	S	S	S	S	S	S	S	S	S	R	R
E.coli	M	2	R	R	R	S	R	R	R	S	S	R	R	R	S	R
E.coli	F	<1	R	R	R	S	R	R	R	S	S	R	R	R	S	S
Klebsiella pneumoniae	F	35	R	R	R	R	R	S	R	S	S	S	R	R	R	R
E.coli	F	83	R	S	R	S	S	S	S	S	S	R	R	R	S	R
E.coli	M	59	R	S	R	S	S	S	S	S	S	R	R	R	S	S
E.coli	F	3	R	S	R	S	S	S	S	S	S	S	S	S	R	R
E.coli	F	58	R	R	R	S	S	S	S	S	S	R	R	R	R	S
E.coli	F	24	S	S	S	S	S	S	S	S	S	R	R	R	S	S
Klebsiella pneumoniae	M	<1	R	R	R	S	R	R	R	S	S	R	R	R	S	S
E.coli	F	7	R	R	R	S	S	S	S	S	S	R	R	R	S	S
E.coli	F	3	R	R	R	S	S	S	S	S	S	S	S	S	S	S
E.coli	M	<1	R	R	R	S	S	S	S	S	S	S	S	S	R	R
E.coli	F	7	S	S	S	S	S	S	S	S	S	R	R	R	S	S
E.coli	F	70	R	R	R	R	R	R	R	S	S	R	R	R	R	R
E.coli	F	28	I	I	S	S	S	S	S	S	S	R	R	R	S	S
E.coli	F	6	I	I	S	S	S	S	S	S	S	R	R	R	S	S
E.coli	F	61	R	R	R	S	S	S	S	S	S	S	S	S	S	S
Klebsiella pneumoniae	F	63	R	S	R	S	S	S	S	S	S	S	S	S	S	S
E.coli	M	68	R	S	R	S	S	S	S	S	S	S	S	R	R	R
E.coli	F	26	S	S	S	S	S	S	S	S	S	S	S	S	S	S
E.coli	M	2	R	R	R	S	S	S	S	S	S	R	R	R	S	S
E.coli	F	3	S	S	S	S	S	S	S	S	S	S	S	S	S	S
E.coli	F	77	S	S	S	S	S	S	S	S	S	S	S	S	S	S
E.coli	M	<1	R	R	R	S	R	R	R	S	S	I	R	S	S	S
E.coli	F	27	R	S	R	S	S	S	S	S	S	S	S	S	S	S
E.coli	M	5	R	S	R	S	S	S	S	S	S	S	S	S	S	S
E.coli	F	78	S	S	S	S	S	S	S	S	S	S	S	S	S	S
E.coli	F	54	R	S	S	S	S	S	S	S	S	S	S	I	S	R
E.coli	F	66	R	R	R	S	S	S	S	S	S	R	R	R	R	S
Klebsiella pneumoniae	F	26	R	R	R	S	S	S	S	S	S	R	R	S	S	R
E.coli	F	63	S	S	S	S	S	S	S	S	S	S	S	S	S	S
E.coli	F	61	S	S	S	S	S	S	S	S	S	S	S	S	S	S
E.coli	F	34	R	S	R	S	S	S	S	S	S	S	S	S	S	R
E.coli	F	24	R	S	R	S	S	S	S	S	S	S	S	S	S	R
E.coli	M	92	S	S	S	S	S	S	S	S	S	S	S	S	S	S
E.coli	F	70	S	S	S	S	S	S	S	S	S	S	S	S	S	S
E.coli	F	5	S	S	S	S	S	S	S	S	S	S	S	S	S	S
E.coli	F	43	S	S	S	S	S	S	S	S	S	S	S	S	S	S
E.coli	M	66	S	S	S	S	S	S	S	S	S	S	S	S	R	R
E.coli	M	70	S	S	S	S	S	S	S	S	S	S	S	S	S	S
E.coli	F	10	S	S	S	S	S	S	S	S	S	S	S	S	S	S
E.coli	F	77	R	R	R	S	S	S	S	S	S	R	R	R	R	R
E.coli	F	30	R	S	R	R	R	R	R	S	S	S	S	S	S	R
E.coli	F	29	S	S	S	S	S	S	S	S	S	S	S	S	S	S
E.coli	F	88	S	S	S	S	S	S	S	S	S	R	R	R	S	S
E.coli	F	82	R	S	R	S	S	S	S	S	S	S	S	S	S	R
E.coli	F	27	S	S	S	S	S	S	S	S	S	S	S	S	S	S
E.coli	F	56	R	S	R	S	S	S	S	S	S	S	S	S	S	R
E.coli	F	9	S	S	S	S	S	S	S	S	S	S	S	S	S	S
E.coli	F	27	S	S	S	S	S	S	S	S	S	S	S	S	S	S
E.coli	F	17	R	R	R	S	S	S	S	S	S	S	S	S	S	R
E.coli	M	72	R	R	R	S	S	S	S	S	S	R	R	R	R	R
E.coli	M	3	R	R	R	S	S	S	S	S	S	S	S	S	R	S
E.coli	M	95	S	S	S	S	S	S	S	S	S	S	S	S	S	S
E.coli	F	64	S	S	S	S	S	S	S	S	S	S	S	S	S	S
E.coli	F	77	S	S	S	S	S	S	S	S	S	S	S	S	S	S
Klebsiella pneumoniae	F	73	R	S	R	S	S	S	S	S	S	S	S	S	S	S
Klebsiella pneumoniae	M	87	R	S	R	S	S	S	S	S	S	S	S	S	S	S
E.coli	F	20	S	S	S	S	S	S	S	S	S	S	S	S	S	S
E.coli	M	<1	R	R	R	S	S	S	S	S	S	S	S	S	S	R
E.coli	F	36	R	S	R	S	S	S	S	S	S	R	R	S	S	R
E.coli	F	45	S	S	S	S	S	S	S	S	S	S	S	S	R	S
Klebsiella oxytoca	M	74	R	R	R	S	S	S	S	S	S	S	S	S	S	S
E.coli	M	72	S	S	S	S	S	S	S	S	S	S	S	S	S	S
E.coli	M	73	S	S	S	S	S	S	S	S	S	S	S	S	S	S
E.coli	F	65	S	S	S	S	S	S	S	S	S	S	S	S	S	S
E.coli	F	34	R	S	R	S	S	S	S	S	S	S	S	S	R	R
E.coli	F	1	R	S	R	S	S	S	S	S	S	S	S	R	R	R
E.coli	F	75	S	S	S	S	S	S	S	S	S	R	R	R	R	S
E.coli	F	<1	S	S	S	S	S	S	S	S	S	S	S	S	S	S
E.coli	F	5	S	S	S	S	S	S	S	S	S	S	S	S	S	S
E.coli	F	23	R	S	R	S	S	S	S	S	S	R	R	R	R	R
E.coli	F	67	R	R	R	S	S	S	S	S	S	S	S	S	S	R
E.coli	F	49	R	S	R	S	S	S	S	S	S	S	S	S	S	S
E.coli	F	5	R	S	R	S	S	S	S	S	S	S	S	S	R	S
E.coli	F	69	S	S	S	S	S	S	S	S	S	S	S	S	R	R
E.coli	F	44	S	S	S	S	S	S	S	S	S	S	S	S	S	R
E.coli	F	85	R	S	R	S	S	S	S	S	S	S	S	S	S	R
E.coli	F	55	S	S	S	S	S	S	S	S	S	S	S	S	S	S
Klebsiella pneumoniae	F	18	R	S	R	S	S	S	S	S	S	S	S	S	S	S
E.coli	F	27	S	S	S	S	S	S	S	S	S	S	S	S	S	S
E.coli	F	82	S	S	S	S	S	S	S	S	S	S	S	S	S	S
E.coli	M	72	S	S	S	S	S	S	S	S	S	S	S	S	S	S
E.coli	F	35	R	S	R	S	S	S	S	S	S	S	S	S	S	R
E.coli	M	38	S	S	S	S	S	S	S	S	S	S	S	S	S	S
E.coli	F	5	S	S	S	S	S	S	S	S	S	S	S	S	S	S
E.coli	F	77	S	S	S	S	S	S	S	S	S	S	S	S	S	S
E.coli	F	29	R	S	R	S	S	S	S	S	S	S	S	S	S	R
E.coli	M	71	S	S	S	S	S	S	S	S	S	S	S	S	S	S
E.coli	M	32	R	R	R	S	S	S	S	S	S	S	S	S	S	R
E.coli	M	76	R	S	R	S	S	S	S	S	S	S	S	S	S	R
E.coli	F	84	S	S	S	S	S	S	S	S	S	R	R	R	S	S
E.coli	F	50	R	R	R	S	S	S	S	S	S	S	S	S	S	S
E.coli	F	79	S	S	S	S	S	S	S	S	S	S	S	S	S	R
E.coli	F	63	S	S	S	S	S	S	S	S	S	R	R	R	S	S
E.coli	F	16	S	S	S	S	S	S	S	S	S	I	I	S	S	R
E.coli	F	21	R	S	R	S	S	S	S	S	S	R	R	R	S	R
E.coli	M	82	R	S	R	S	S	S	S	S	S	S	S	R	R	S
E.coli	M	69	S	S	S	S	S	S	S	S	S	S	S	S	S	S
E.coli	F	61	S	S	S	S	S	S	S	S	S	S	S	S	S	S
E.coli	F	25	R	R	R	R	S	S	S	S	S	R	S	S	S	R
E.coli	F	24	R	R	R	S	S	S	S	S	S	S	S	S	S	S
E.coli	M	8	S	S	S	S	S	S	S	S	S	S	S	S	S	S
E.coli	F	24	S	S	S	S	S	S	S	S	S	S	S	S	S	S
E.coli	F	23	R	S	R	S	S	S	S	S	S	S	S	S	S	S
E.coli	M	25	S	S	S	S	S	S	S	S	S	S	S	S	S	S
E.coli	F	33	S	S	S	S	S	S	R	S	S	S	S	S	S	S
E.coli	M	71	R	R	S	R	S	S	S	S	S	S	S	S	S	S
E.coli	F	9	S	S	S	S	S	S	S	S	S	S	S	S	S	S
Klebsiella oxytoca	F	20	R	R	R	S	S	S	S	S	S	S	S	S	S	S
E.coli	M	65	S	S	S	S	S	S	S	S	S	S	S	S	S	S
E.coli	F	79	R	R	R	S	S	S	S	S	S	R	S	S	R	R
E.coli	F	76	S	S	S	S	S	S	S	S	S	S	S	S	R	S
E.coli	M	4	R	R	R	S	S	S	S	S	S	S	S	S	R	R
E.coli	F	71	S	S	S	S	S	S	S	S	S	S	S	S	S	R
E.coli	F	57	R	R	R	S	S	S	S	S	S	S	S	S	S	S
E.coli	F	23	S	S	S	S	S	S	S	S	S	S	S	S	S	S
E.coli	M	<1	R	R	R	S	S	S	S	S	S	S	S	S	R	R
E.coli	F	34	R	R	R	S	S	S	S	S	S	S	S	S	S	S
E.coli	F	26	S	S	S	S	S	S	S	S	S	S	S	S	S	S
E.coli	F	34	R	R	R	S	S	S	S	S	S	S	S	S	S	S
E.coli	F	2	S	S	S	S	S	S	S	S	S	S	S	S	S	S
E.coli	F	50	S	S	S	S	S	S	S	S	S	S	S	S	S	S
E.coli	M	65	R	R	R	S	S	S	S	S	S	S	S	S	S	S
E.coli	F	5	R	R	R	S	S	S	S	S	S	S	S	S	R	R
E.coli	F	53	S	S	S	S	S	S	S	S	S	S	S	S	S	S
E.coli	F	<1	R	R	R	S	S	S	S	S	S	S	S	S	R	S
E.coli	F	<1	R	R	R	S	S	S	S	S	S	S	S	S	S	R
E.coli	F	36	S	S	S	S	S	S	R	S	S	S	S	S	S	S
E.coli	F	8	S	S	S	S	S	S	S	S	S	S	S	S	S	S
E.coli	F	75	S	S	S	S	S	S	S	S	S	S	S	S	S	S
E.coli	F	56	R	R	R	S	S	S	S	S	S	S	S	S	S	R
E.coli	M	1.5	R	R	R	S	S	S	S	S	S	S	S	S	S	R
E.coli	F	35	R	S	R	S	S	S	S	S	S	S	S	S	S	R
E.coli	F	25	S	S	S	S	S	S	S	S	S	S	S	S	S	S
E.coli	F	58	R	R	R	S	S	S	S	S	S	S	S	S	S	S
E.coli	F	49	R	R	R	S	S	S	S	S	S	S	S	S	S	S
E.coli	F	17	R	R	R	S	S	S	S	S	S	S	S	S	S	S
E.coli	F	58	R	S	R	S	S	S	S	S	S	S	S	S	R	R
E.coli	M	90	R	S	R	S	S	S	S	S	S	S	S	S	S	S
E.coli	F	50	R	S	R	S	S	S	S	S	S	S	S	S	S	R
E.coli	M	87	R	R	R	S	S	S	S	S	S	S	S	S	S	S
Klebsiella pneumoniae	F	71	R	S	R	S	S	S	S	S	S	S	S	S	R	R
E.coli	F	1	S	S	S	S	S	S	S	S	S	S	S	S	S	S
E.coli	F	75	R	R	R	S	S	S	S	S	S	S	R	R	S	R
Klebsiella pneumoniae	M	85	R	I	R	S	S	S	S	S	S	S	R	I	S	S
E.coli	F	33	S	S	S	S	S	S	S	S	S	S	S	S	S	S
E.coli	F	5	S	S	S	S	S	S	S	S	S	S	S	S	S	S
Enterobacter cloacae	M	78	R	R	S	R	S	S	S	S	S	S	S	S	S	S
E.coli	M	65	R	S	R	S	S	S	S	S	S	S	S	S	R	R
E.coli	F	21	S	S	S	S	S	S	S	S	S	S	S	S	R	S
klebsiella oxytoca	M	72	R	S	R	S	S	S	S	S	S	S	S	S	S	S
E.coli	F	79	R	S	R	S	S	S	S	S	S	S	S	S	S	S
E.coli	F	17	S	S	S	S	S	S	S	S	S	S	S	S	S	S
E.coli	F	67	R	R	R	S	R	R	R	S	S	S	S	R	R	R
E.coli	M	1	R	I	R	S	S	S	S	S	S	S	S	S	S	S
E.coli	F	83	S	S	S	S	S	S	S	S	S	S	S	S	S	S
E.coli	F	30	S	S	S	S	S	S	S	S	S	S	S	S	S	S
E.coli	F	83	R	S	R	S	S	S	S	S	S	S	S	S	R	R
Enterobacter cloacae	F	86	R	R	S	R	S	S	S	S	S	S	S	S	S	S
E.coli	F	50	R	S	R	S	S	S	S	S	S	S	S	S	S	R
E.coli	F	12	I	S	I	S	S	S	S	S	S	S	S	S	R	R
klebsiella oxytoca	M	76	R	S	R	S	S	S	S	S	S	S	S	S	S	S
E.coli	F	31	S	S	S	S	S	S	S	S	S	S	S	S	S	S
E.coli	F	68	S	S	S	S	S	S	S	S	S	S	S	S	S	S
E.coli	F	27	R	R	R	S	S	S	S	S	S	S	S	S	S	R
E.coli	F	59	R	R	R	S	R	R	R	S	S	S	S	R	R	R
E.coli	M	69	S	S	S	S	S	S	S	S	S	S	S	S	S	S
E.coli	F	8	S	S	S	S	S	S	S	S	S	S	S	S	S	S
E.coli	F	34	R	R	R	S	S	S	S	S	S	S	S	S	S	S
Proteus mirabilis	F	26	R	S	S	S	S	S	S	S	S	S	S	S	S	S
E.coli	F	26	S	S	S	S	S	S	S	S	S	S	S	S	S	S
E.coli	F	64	R	R	R	S	S	S	S	S	S	S	S	S	S	S
E.coli	F	84	R	S	R	S	S	S	S	S	S	S	S	S	S	S
E.coli	M	1	S	S	S	S	S	S	S	S	S	S	S	S	S	S
Klebsiella pneumoniae	F	18	R	I	R	S	S	S	S	S	S	S	S	S	S	S
E.coli	F	65	S	S	S	S	S	S	S	S	S	S	S	S	S	R
E.coli	F	57	S	S	S	S	S	S	S	S	S	S	S	S	S	S
E.coli	F	6	S	S	S	S	S	S	S	S	S	S	S	S	S	S
E.coli	F	38	R	R	R	S	S	S	S	S	S	S	S	S	S	S
Enterobacter cloacae	M	67	R	R	S	S	S	S	S	S	S	S	S	S	S	S
Proteus mirabilis	M	80	S	S	S	S	S	S	S	S	S	S	S	S	R	R
E.coli	F	78	R	S	R	S	S	S	S	S	S	S	S	S	S	R
E.coli	M	77	R	I	R	S	S	S	S	S	S	S	R	I	S	S
E.coli	F	36	S	S	S	S	S	S	S	S	S	S	S	S	S	S
E.coli	F	66	R	S	R	S	S	S	S	S	S	S	S	S	S	S
E.coli	F	7	R	S	R	S	S	S	S	S	S	S	S	S	S	R
E.coli	F	56	R	S	R	S	S	S	S	S	S	S	S	S	R	R
Enterobacter cloacae	M	67	R	R	R	R	S	S	S	S	S	R	S	S	R	R
E.coli	F	5	R	I	R	S	S	S	S	S	S	S	S	S	S	R
Klebsiella pneumoniae	F	65	R	S	R	S	S	S	S	S	S	S	S	S	S	S
E.coli	F	4	S	S	S	S	S	S	S	S	S	S	S	S	S	R
E.coli	M	72	R	R	R	S	R	R	R	S	S	S	S	R	R	R
Enterobacter aerogenes	F	95	R	R	I	R	S	S	I	S	S	S	S	S	S	S
E.coli	F	25	R	S	R	S	S	S	S	S	S	S	S	S	S	R
E.coli	F	36	R	R	R	S	R	R	R	S	S	S	S	R	R	R
Providencia rettgeri	M	54	R	S	S	S	S	S	S	S	S	S	S	S	S	S
E.coli	F	85	R	R	R	S	S	S	S	S	S	S	S	S	S	S
E.coli	F	70	R	S	R	S	S	S	S	S	S	S	S	S	S	R
Klebsiella pneumoniae	F	81	R	I	R	S	S	S	S	S	S	S	S	S	S	S
E.coli	F	27	S	S	S	S	S	S	S	S	S	S	S	S	S	S
E.coli	M	81	S	S	S	S	S	S	S	S	S	S	S	S	S	S
E.coli	F	63	S	S	S	S	S	S	S	S	S	S	S	S	S	S
E.coli	F	48	S	S	S	S	S	S	S	S	S	S	S	S	S	S
E.coli	F	66	S	S	S	S	S	S	S	S	S	S	S	S	S	S
E.coli	F	73	R	S	R	S	S	S	S	S	S	S	S	S	S	S
E.coli	F	67	S	S	S	S	S	S	S	S	S	S	S	S	S	S
E.coli	F	1	S	S	S	S	S	S	S	S	S	S	S	S	S	S
E.coli	F	32	R	S	R	S	S	S	S	S	S	S	S	S	S	R
E.coli	F	65	R	S	R	S	S	S	S	S	S	S	S	S	R	R
Klebsiella pneumoniae	M	68	R	S	R	S	S	S	S	S	S	S	S	S	S	S
E.coli	M	73	S	S	S	S	S	S	S	S	S	S	S	S	R	R
E.coli	F	17	S	S	S	S	S	S	S	S	S	S	S	S	S	S
E.coli	F	13	S	S	S	S	S	S	S	S	S	S	S	S	S	S
E.coli	F	4	S	S	S	S	S	S	S	S	S	S	S	S	S	S
E.coli	F	1	R	S	R	S	S	S	S	S	S	S	S	S	I	R
E.coli	F	2	S	S	S	S	S	S	S	S	S	S	S	S	S	S
E.coli	F	87	R	S	R	S	S	S	S	S	S	S	S	S	R	R
Proteus mirabilis	F	80	S	S	S	S	S	S	S	S	S	S	S	S	S	S
Klebsiella pneumoniae	F	80	R	S	R	S	S	S	S	S	S	S	S	S	R	R
E.coli	M	78	R	I	R	S	R	R	R	S	S	S	S	R	R	R
E.coli	F	47	R	I	R	S	S	S	S	S	S	S	S	S	S	S
E.coli	F	55	R	S	R	S	S	S	S	S	S	S	S	S	S	S
E.coli	F	60	R	S	R	R	S	S	S	S	S	S	R	R	R	S
Klebsiella pneumoniae	F	41	R	S	R	S	S	S	S	S	S	S	S	S	S	S
E.coli	F	1	S	S	S	S	S	S	S	S	S	S	S	S	S	S
Klebsiella pneumoniae	M	86	R	S	R	S	S	S	S	S	S	S	S	S	S	S
E.coli	F	11	S	S	S	S	S	S	S	S	S	S	S	S	S	S
E.coli	M	73	R	I	R	S	S	S	S	S	S	S	S	S	S	S
E.coli	F	80	S	S	S	S	S	S	S	S	S	S	S	S	S	S
E.coli	F	31	S	S	S	S	S	S	S	S	S	S	S	S	S	R
E.coli	F	45	S	S	S	S	S	S	S	S	S	S	S	S	S	S
E.coli	M	69	S	S	S	S	S	S	S	S	S	S	S	S	S	R
Morganella morganii	M	69	R	R	S	S	S	S	S	S	S	S	S	S	S	R
E.coli	F	63	S	S	S	S	S	S	S	S	S	S	S	S	S	S
E.coli	M	78	S	S	S	S	S	S	S	S	S	S	S	S	S	R
E.coli	F	64	S	S	S	S	S	S	S	S	S	S	S	S	S	S
E.coli	F	6	R	S	R	S	S	S	S	S	S	S	S	S	S	R
E.coli	F	1	S	S	S	S	S	S	S	S	S	S	S	S	S	S
E.coli	F	76	R	I	R	S	S	S	S	S	S	S	S	S	S	R
E.coli	F	80	R	S	R	S	S	S	S	S	S	S	S	S	R	S
E.coli	F	1	R	S	R	S	S	S	S	S	S	S	S	S	S	R
Klebsiella pneumoniae	M	1	R	S	R	S	S	S	S	S	S	S	S	S	S	R
Proteus penneri	M	1	R	S	S	S	S	S	S	S	S	S	S	S	S	R
E.coli	M	68	R	S	R	S	S	S	S	S	S	S	S	S	R	S
E.coli	M	86	R	S	R	S	S	S	S	S	S	S	S	S	S	R
E.coli	M	7	R	R	R	S	R	R	R	S	S	S	R	R	R	S
E.coli	F	33	S	S	S	S	S	S	S	S	S	S	S	S	S	S
E.coli	F	78	R	S	R	I	S	S	S	S	S	S	S	I	R	R
E.coli	F	63	R	I	R	R	S	S	S	S	S	R	R	S	R	R
E.coli	F	9	S	S	S	S	S	S	S	S	S	S	S	S	S	S
E.coli	F	38	S	S	S	S	S	S	S	S	S	S	S	S	S	S
Klebsiella pneumoniae	F	67	R	S	R	R	S	S	S	S	S	S	R	R	R	R
E.coli	F	91	R	S	R	S	S	S	S	S	S	S	S	S	S	R
E.coli	F	90	R	S	R	S	S	S	S	S	S	S	S	S	R	R
E.coli	M	76	I	S	S	S	S	S	S	S	S	S	S	S	S	S
Klebsiella pneumoniae	F	28	R	R	R	S	S	S	S	S	S	S	S	S	S	S
Proteus mirabilis	F	28	S	S	S	S	S	S	S	S	S	S	S	S	S	S
E.coli	F	1	S	S	S	S	S	S	S	S	S	S	S	S	S	S
E.coli	M	84	S	S	S	S	S	S	S	S	S	S	S	S	R	R
E.coli	F	23	R	R	R	S	S	S	S	S	S	S	S	S	S	S
E.coli	M	73	R	S	R	S	S	S	S	S	S	S	S	S	R	R
E.coli	F	87	R	S	R	S	S	S	S	S	S	S	S	S	R	R
E.coli	F	91	R	R	R	R	R	R	R	S	R	S	S	S	S	S
E.coli	F	79	R	S	R	S	S	S	S	S	S	S	R	I	S	S
E.coli	M	68	R	S	R	S	R	R	R	S	S	S	S	S	R	R
E.coli	M	1	R	R	R	S	R	R	R	S	S	R	R	R	S	S
Klebsiella pneumoniae	F	44	R	S	R	S	S	S	S	S	S	S	S	S	S	S
E.coli	M	68	S	S	S	I	S	S	S	S	S	S	S	S	S	R
Klebsiella pneumoniae	M	28	R	S	R	S	S	S	S	S	S	S	S	S	S	S
E.coli	F	6	R	S	R	S	S	S	S	S	S	S	S	S	S	R
E.coli	F	30	R	I	R	S	S	S	S	S	S	S	S	S	S	R
E.coli	F	68	R	R	R	S	S	S	S	S	S	S	S	S	S	R
Klebsiella pneumoniae	F	46	R	R	R	S	S	S	S	S	S	S	S	S	S	S
E.coli	F	69	S	S	S	S	S	S	S	S	S	S	S	S	R	S
E.coli	F	53	S	S	S	S	S	S	S	S	S	S	S	S	S	S
E.coli	F	70	S	S	S	S	S	S	S	S	S	S	S	S	S	S
Proteus mirabilis	F	53	R	R	R	S	S	S	S	I	S	S	S	S	S	S
E.coli	F	1	S	S	S	S	S	S	S	I	S	S	S	S	S	R
E.coli	F	75	S	S	S	S	S	S	S	S	S	S	S	S	S	S
E.coli	F	18	R	I	R	S	S	S	S	S	S	S	S	S	S	S
E.coli	M	84	S	S	S	S	S	S	S	S	S	S	S	S	R	R
E.coli	F	18	S	S	S	S	S	S	S	S	S	S	S	S	S	S
E.coli	F	35	R	S	R	I	S	S	S	S	S	S	S	S	R	S
Klebsiella pneumoniae	F	26	R	S	R	S	S	S	S	S	S	S	S	S	S	S
E.coli	F	71	S	S	S	S	S	S	S	S	S	S	S	S	S	S
E.coli	M	69	R	I	R	S	S	S	S	S	S	S	S	S	R	S
E.coli	F	10	S	S	S	S	S	S	S	S	S	S	S	S	S	S
Klebsiella pneumoniae	F	27	R	S	R	S	S	S	S	S	S	S	S	S	S	S
E.coli	F	1	R	S	R	S	S	S	S	S	S	S	S	S	S	R
E.coli	F	31	S	S	S	S	S	S	S	S	S	S	S	S	S	S
E.coli	F	2	R	R	R	S	S	S	S	S	S	S	S	S	S	R
E.coli	M	85	S	S	S	R	S	S	S	S	S	S	S	S	R	S
Proteus mirabilis	M	4	R	S	R	S	S	S	S	S	S	S	S	S	S	S
klebsiella oxytoca	M	71	R	S	R	S	S	S	S	S	S	S	S	S	S	S
E.coli	F	34	R	S	R	S	S	S	S	S	S	S	S	S	I	R
Klebsiella pneumoniae	F	74	R	S	R	S	S	S	S	S	S	S	S	S	S	S
Klebsiella pneumoniae	F	2	R	R	R	R	R	R	R	S	S	R	R	R	S	R
